# Supplementary material for: Potential Geographic Range of the Endangered Reed Parrotbill Paradoxornis heudei under Climate Change
Source: Biology (Basel). 2023 Apr 6;12(4):560. doi: 10.3390/biology12040560 (PMC10135867; doi:10.3390/biology12040560)
Supplement: Supplementary file 1 [file biology-12-00560-s001.zip]

Archive with 1 entries (1 files):
- biology-2295230-supplementary.pdf
